# Supplementary material for: Resolving plasmid-encoded carbapenem resistance dynamics and reservoirs in a hospital setting through nanopore sequencing
Source: Microb Genom. 2026 Feb 12;12(2):001644. doi: 10.1099/mgen.0.001644 (PMC12900256; doi:10.1099/mgen.0.001644)
Supplement: Uncited Supplementary Material 3. [file mgen-12-01644-s003.xlsx]

## Sheet: Antibiotic susceptibility
Minimum inhibitory concentrations (MICs in mg/L) of the bacterial isolates using the VITEK 2 gram-negative (AST-GN69) card
Antibiotic	01 (E. mori)	02 (C. freundii, ST91)	03 (C. farmerii)	04 (C. freundii, ST91)	05 (C.farmerii)	06 (C. portucalensis)	07 (C. freundii, ST 91)	08 (C. youngae)	09 (C. freundii, ST 91)	10 (C. freundii, ST 91)	Drain A (C. portucalensis)	Drain B (C. freundii, ST 18)	Drain C (C. freundii, ST 91)	Samples
Ampicillin	>=32	>=32	>=32	>=32	>=32	>=32	>=32	>=32	>=32	>=32	>=32	>=32	>=32	mg/L
Ampicillin-Sulbactam	>=32	>=32	>=32	>=32	>=32	>=32	>=32	>=32	>=32	>=32	>=32	>=32	>=32	mg/L
Piperacillin	>=128	>=128	>=128	>=128	>=128	>=128	>=128	>=128	>=128	>=128	>=128	>=128	>=128	mg/L
Piperacillin-Tazobactam	>=128	>=128	>=128	>=128	>=128	>=128	>=128	>=128	>=128	>=128	>=128	>=128	>=128	mg/L
Cefotaxim	>=64	>=64	>=64	>=64	>=64	>=64	>=64	>=64	>=64	>=64	>=64	>=64	>=64	mg/L
Ceftazidime	32	32	>=64	32	>=64	>=64	32	32	32	32	32	32	32	mg/L
Imipenem	8	>=16	>=16	>=16	>=16	8	>=16	>=16	>=16	>=16	>=16	>=16	>=16	mg/L
Meropenem	>=16	>=16	>=16	>=16	>=16	>=16	>=16	>=16	>=16	>=16	>=16	>=16	>=16	mg/L
Ertapenem	>=8	>=8	>=8	>=8	>=8	>=8	>=8	>=8	>=8	>=8	>=8	>=8	>=8	mg/L
Gentamicin	>=16	>=16	<1	>=16	>=16	<1	>=16	>=16	>=16	>=16	>=16	>=16	>=16	mg/L
Ciprofloxacin	1	>=4	>=4	>=4	>=4	>=4	>=4	0.5	>=4	>=4	1	0.5	>=4	mg/L
Co-trimoxazole	>=320	>=320	>=320	>=320	>=320	<20	>=320	>=320	>=320	>=320	>=320	>=320	>=320	mg/L
O.K.N.V.I Resist-5	KPC	KPC + Oxa-48-like	KPC	KPC + Oxa-48-like	KPC	Oxa-48-like, VIM	KPC + Oxa-48-like	KPC	KPC + Oxa-48-like	KPC + Oxa-48-like	KPC	KPC	KPC + Oxa-48-like	Minimum inhibitory concentration (MIC) interpreted as resistant or susceptible according to EUCAST v15 guidelines

## Sheet: Resistance gene detection
Main antibiotic resistance genes and their genetic context annotated by AMRFinder Plus and MobSuite
Resistance genes	Targets	Genes	01 (E. mori)	02 (C. freundii, ST91)	03 (C. farmerii)	04 (C. freundii, ST91)	05 (C.farmerii)	06 (C. portucalensis)	07 (C. freundii, ST 91)	08 (C. youngae)	09 (C. freundii, ST 91)	10 (C. freundii ST 91)	Drain A (C. portucalensis)	Drain B (C. freundii, ST 18)	Drain C (C. freundii, ST 91)	Genetic context
	Beta-Lactams	blaACT	■													■ Chromosomally encoded ▲IncN encoded ▼IncLM encoded
		blaCMY-2		■		■		■	■	■	■	■	■	■	■
		blaTEM-1	▲	▲	▲	▲	▲		▲	▲	▲	▲	▲	■ ▲	▲
		blaOxa-1	▲	▲	▲	▲	▲		▲	▲	▲	▲	▲	▲	▲
		blaOXA-48		▼		▼		■	▼		▼	▼			▼
		blaKPC-2	▲	▲	▲	▲	▲		▲	▲	▲	▲	▲	▲	▲
		blaVIM-1						■
	Quinolones	qnrB38		■		■			■		■	■			■
		oqxB	■		■		■
		oqxA	■
		qnrE
		qnrB2	▲	▲	▲	▲	▲		▲	▲	▲	▲	▲		▲
	Aminoglycosides	aadA5						■						■
		aadA1						■
		aac(6')-Ib4						■
		aac(6')-If		■		■			■		■	■			■
		aac (6')-Ib-cr5	▲	▲	▲	▲	▲		▲	▲	▲	▲	▲	▲	▲
		aac(3)-IId	▲	▲		▲	▲		▲	▲	▲	▲	▲	▲	▲
		aph (3'')-Ib	▲	▲	▲	▲	▲		▲	▲	▲	▲	▲	▲	▲
		aph(3'')-Ia												▲
		aph(6)-Id	▲	▲	▲	▲			▲	▲	▲	▲	▲	▲	▲
	Co-trimoxazole	sul-1	▲ ■	▲	▲	▲	▲	■	▲	▲	▲	▲	▲	■ ▲	▲
		dfrA17												■
		dfrA19	▲	▲	▲	▲			▲	▲	▲	▲	▲		▲
	Others	arr-3	▲	▲	▲	▲	▲		▲	▲	▲	▲	▲	▲	▲
		catB3	▲	▲	▲	▲	▲		▲	▲	▲	▲	▲	▲	▲
		mph(A)	▲	▲	▲	▲	▲	■	▲	▲	▲	▲	▲	▲	▲
		fosA	■
Additional plasmids			-	IncFIB, IncFII (conjugative)	ColRNAI (mobilizable), ColpVC (non-mobilizable), IncX6 (mobilizable)	-	ColRNAI (mobilizable), ColpVC (non-mobilizable), IncX6 (mobilizable)	IncHI1A (conjugative)	IncFIB, IncFII (conjugative)	IncK2/Z (conjugative)	IncFIB, IncFII (conjugative)	IncFIB, IncFII (conjugative)	-	-	IncFIB, IncFII (conjugative)	Additional plasmids
