# Supplementary material for: Resolving plasmid-encoded carbapenem resistance dynamics and reservoirs in a hospital setting through nanopore sequencing
Source: Microb Genom. 2026 Feb 12;12(2):001644. doi: 10.1099/mgen.0.001644 (PMC12900256; doi:10.1099/mgen.0.001644)
Supplement: Uncited Supplementary Material 4. [file mgen-12-01644-s004.xlsx]

## Sheet: BLAST summary
The percent identity of the top 10 BLAST hits among the IncN plasmids ranged from 99.8% to 100%, while the query coverage for plasmids between 72 and 79 kb spanned from 98% to 100%, indicating near-complete overlap with previously reported KPC-2–encoding IncN plasmids. In contrast, the 98 kb IncN plasmid recovered from drain B showed lower query coverage (78–81%) but maintained >99.9% nucleotide …

## Sheet: sample01 IncN
Top 10 Blast hits of sample 01 (E.mori) IncN plasmid (79 kb) against the NCBI core_nt database rank determined by Per.Identity x Query coverage with ties resolved with total score
Rank	Description	Host species	Per. ident (%)	Query Cover (%)	Total Score	Max Score	E value	Acc. Len	Accession
1	Escherichia coli isolate E. coli NRZ14408 genome assembly, plasmid: p14408_2	Escherichia coli	99.97	100.0	269400.0	93500.0	0.0	88196	LT599827.1
2	Citrobacter koseri strain Survcare347 plasmid pCK_Surv347-KPC2, complete sequence	Citrobacter koseri	99.96	100.0	266700.0	128000.0	0.0	79348	CP104957.1
3	Escherichia coli strain NRZ-32009 plasmid pEC32009-KPC2	Escherichia coli	99.9	100.0	296600.0	94050.0	0.0	195038	CP104951.1
4	Enterobacter hormaechei subsp. xiangfangensis strain va18651 plasmid p2_va18651, complete sequence	Enterobacter hormaechei subsp. xiangfangensis	99.9	100.0	266100.0	86821.0	0.0	79326	CP097344.1
5	Enterobacter hormaechei subsp. xiangfangensis strain va18111651 plasmid pEXva18-1651-KPC2, complete sequence	Enterobacter hormaechei subsp. xiangfangensis	99.9	100.0	266100.0	86821.0	0.0	79326	CP104948.1
6	Citrobacter freundii strain ur18060060 plasmid pCFur18-0060-KPC2, complete sequence	Citrobacter freundii	99.77	100.0	263600.0	71523.0	0.0	88627	CP104958.1
7	Klebsiella variicola strain Survcare097 plasmid pKV_Surv097-KPC2	Klebsiella variicola	99.99	99.0	303000.0	78408.0	0.0	216551	CP104941.1
8	Enterobacter asburiae strain FDAARGOS 1432 plasmid unnamed3, complete sequence	Enterobacter asburiae	99.99	98.0	264200.0	76463.0	0.0	78021	CP077413.1
9	Klebsiella variicola strain NRZ-30046 plasmid pKV30046-KPC2	Klebsiella variicola	99.99	98.0	264100.0	73455.0	0.0	78023	CP104940.1
10	Enterobacter hormaechei strain Survcare151 plasmid pEClo_Surv151-KPC2, complete sequence	Enterobacter hormaechei	99.95	98.0	264200.0	97888.0	0.0	78022	CP104949.1

## Sheet: sample02 IncN
Top 10 Blast hits of sample 02 (ST91 C. freundii) IncN plasmid (78 kb) against the NCBI core_nt database rank determined by Per.Identity x Query coverage with ties resolved with total score
Rank	Description	Host species	Per. ident (%)	Query Cover (%)	Total Score	Max Score	E value	Acc. Len	Accession
1	Klebsiella variicola strain Survcare097 plasmid pKV_Surv097-KPC2	Klebsiella variicola	99.99	100.0	301100.0	75889.0	0.0	216551	CP104941.1
2	Enterobacter asburiae strain FDAARGOS 1432 plasmid unnamed3, complete sequence	Enterobacter asburiae	99.99	100.0	264200.0	73944.0	0.0	78021	CP077413.1
3	Citrobacter freundii strain NRZ-37969 plasmid pCF37969-KPC2	Citrobacter freundii	99.98	100.0	262400.0	70897.0	0.0	89053	CP104960.1
4	Escherichia coli isolate E. coli NRZ14408 genome assembly, plasmid: p14408_2	Escherichia coli	99.96	100.0	267000.0	59579.0	0.0	88196	LT599827.1
5	Enterobacter hormaechei strain Survcare151 plasmid pEClo_Surv151-KPC2, complete sequence	Enterobacter hormaechei	99.95	100.0	264200.0	95369.0	0.0	78022	CP104949.1
6	Citrobacter koseri strain Survcare347 plasmid pCK_Surv347-KPC2, complete sequence	Citrobacter koseri	99.95	100.0	264200.0	94108.0	0.0	79348	CP104957.1
7	Klebsiella pneumoniae strain NRZ-37361 plasmid pKP37361-KPC2, complete sequence	Klebsiella pneumoniae	99.95	100.0	264200.0	93770.0	0.0	78021	CP104944.1
8	Citrobacter portucalensis strain sc18412783 plasmid pCPsc18-2783-KPC2	Citrobacter portucalensis	99.95	100.0	263400.0	91929.0	0.0	77972	CP104956.1
9	Citrobacter freundii strain ur18060060 plasmid pCFur18-0060-KPC2, complete sequence	Citrobacter freundii	99.94	100.0	259700.0	73215.0	0.0	88627	CP104958.1
10	Klebsiella variicola strain NRZ-30046 plasmid pKV30046-KPC2	Klebsiella variicola	99.92	100.0	264100.0	72956.0	0.0	78023	CP104940.1

## Sheet: sample 03 IncN
Top 10 Blast hits of sample 03 (C. farmerii) IncN plasmid (72 kb) against the NCBI core_nt database rank determined by Per.Identity x Query coverage with ties resolved with total score
Rank	Description	Host species	Per. ident (%)	Query Cover (%)	Total Score	Max Score	E value	Acc. Len	Accession
1	Raoultella planticola strain Survcare085 plasmid pRP_Surv085-KPC2, complete sequence	Raoultella planticola	99.83	98.0	245300.0	64070	0.0	72961	CP104937.1
2	Enterobacter hormaechei strain EC48293 plasmid p48293_IncN, complete sequence	Enterobacter hormaechei	99.92	93.0	235900.0	64258	0.0	73624	CP070531.1
3	Enterobacter hormaechei subsp. xiangfangensis strain va18651 plasmid p2_va18651, complete sequence	Enterobacter hormaechei subsp. xiangfangensis	99.92	100.0	248100.0	64258	0.0	79326	CP097344.1
4	Enterobacter hormaechei subsp. xiangfangensis strain va18111651 plasmid pEXva18-1651-KPC2, complete sequence	Enterobacter hormaechei subsp. xiangfangensis	99.92	100.0	248100.0	64258	0.0	79326	CP104948.1
5	Citrobacter koseri strain Survcare347 plasmid pCK_Surv347-KPC2, complete sequence	Citrobacter koseri	99.92	100.0	248700.0	64258	0.0	79348	CP104957.1
6	Enterobacter asburiae strain FDAARGOS 1432 plasmid unnamed3, complete sequence	Enterobacter asburiae	99.99	98.0	246300.0	53092	0.0	78021	CP077413.1
7	Klebsiella variicola strain NRZ-30046 plasmid pKV30046-KPC2	Klebsiella variicola	99.99	98.0	246100.0	50078	0.0	78023	CP104940.1
8	Citrobacter portucalensis strain sc18412783 plasmid pCPsc18-2783-KPC2	Citrobacter portucalensis	99.92	98.0	245500.0	64258	0.0	77972	CP104956.1
9	Klebsiella pneumoniae strain NRZ-37361 plasmid pKP37361-KPC2, complete sequence	Klebsiella pneumoniae	99.92	98.0	246300.0	64258	0.0	78021	CP104944.1
10	Enterobacter hormaechei strain Survcare151 plasmid pEClo_Surv151-KPC2, complete sequence	Enterobacter hormaechei	99.92	98.0	246300.0	64253	0.0	78022	CP104949.1

## Sheet: sample04 IncN
Top 10 Blast hits of sample 04 (ST91 C. freundii) IncN plasmid (88 kb) against the NCBI core_nt database rank determined by Per.Identity x Query coverage with ties resolved with total score
Rank	Description	Species	Per. ident (%)	Query Cover (%)	Total Score	Max Score	E value	Acc. Len	Accession
1	Escherichia coli isolate E. coli NRZ14408 genome assembly, plasmid: p14408_2	Escherichia coli	99.76	100.0	285700.0	43301	0.0	88196	LT599827.1
2	Citrobacter koseri strain Survcare347 plasmid pCK_Surv347-KPC2, complete sequence	Citrobacter koseri	99.94	90.0	266700.0	77165	0.0	79348	CP104957.1
3	Enterobacter hormaechei subsp. xiangfangensis strain va18651 plasmid p2_va18651, complete sequence	Enterobacter hormaechei	99.89	90.0	266100.0	78180	0.0	79326	CP097344.1
4	Enterobacter hormaechei subsp. xiangfangensis strain va18111651 plasmid pEXva18-1651-KPC2, complete sequence	Enterobacter hormaechei subsp.	99.89	90.0	266100.0	78180	0.0	79326	CP104948.1
5	Citrobacter freundii strain ur18060060 plasmid pCFur18-0060-KPC2, complete sequence	Citrobacter freundii	99.75	90.0	263700.0	77706	0.0	88627	CP104958.1
6	Enterobacter hormaechei strain Survcare151 plasmid pEClo_Surv151-KPC2, complete sequence	Enterobacter hormaechei	99.94	89.0	264300.0	78426	0.0	78022	CP104949.1
7	Klebsiella pneumoniae strain NRZ-37361 plasmid pKP37361-KPC2, complete sequence	Klebsiella pneumoniae	99.94	89.0	264300.0	76827	0.0	78021	CP104944.1
8	Enterobacter asburiae strain FDAARGOS 1432 plasmid unnamed3, complete sequence	Enterobacter asburiae	99.94	89.0	264300.0	67474	0.0	78021	CP077413.1
9	Citrobacter portucalensis strain sc18412783 plasmid pCPsc18-2783-KPC2	Citrobacter portucalensis	99.94	89.0	263400.0	74986	0.0	77972	CP104956.1
10	Klebsiella variicola strain NRZ-30046 plasmid pKV30046-KPC2	Klebsiella variicola	99.92	89.0	264100.0	70439	0.0	78023	CP104940.1

## Sheet: sample05 IncN
Top 10 Blast hits of sample 05 (ST91 C. farmeri) IncN plasmid (88 kb) against the NCBI core_nt database rank determined by Per.Identity x Query coverage with ties resolved with total score
Rank	Description	Scientific Name	Per. ident (%)	Query Cover (%)	Total Score	Max Score	E value	Acc. Len	Accession
1	Escherichia coli isolate E. coli NRZ14408 genome assembly, plasmid: p14408_2	Escherichia coli	99.99	100.0	285700.0	53509	0.0	88196	LT599827.1
2	Citrobacter koseri strain Survcare347 plasmid pCK_Surv347-KPC2, complete sequence	Citrobacter koseri	99.93	90.0	266700.0	60292	0.0	79348	CP104957.1
3	Enterobacter hormaechei subsp. xiangfangensis strain va18651 plasmid p2_va18651, complete sequence	Enterobacter hormaechei	99.86	90.0	266100.0	61308	0.0	79326	CP097344.1
4	Enterobacter hormaechei subsp. xiangfangensis strain va18111651 plasmid pEXva18-1651-KPC2, complete sequence	Enterobacter hormaechei	99.86	90.0	266100.0	61308	0.0	79326	CP104948.1
5	Citrobacter freundii strain ur18060060 plasmid pCFur18-0060-KPC2, complete sequence	Citrobacter freundii	99.93	90.0	263600.0	58497	0.0	88627	CP104958.1
6	Enterobacter hormaechei strain Survcare151 plasmid pEClo_Surv151-KPC2, complete sequence	Enterobacter hormaechei	99.93	89.0	264300.0	61559	0.0	78022	CP104949.1
7	Klebsiella pneumoniae strain NRZ-37361 plasmid pKP37361-KPC2, complete sequence	Klebsiella pneumoniae	99.93	89.0	264300.0	59954	0.0	78021	CP104944.1
8	Enterobacter asburiae strain FDAARGOS 1432 plasmid unnamed3, complete sequence	Enterobacter asburiae	99.93	89.0	264300.0	52750	0.0	78021	CP077413.1
9	Citrobacter portucalensis strain sc18412783 plasmid pCPsc18-2783-KPC2	Citrobacter portucalensis	99.92	89.0	263400.0	58113	0.0	77972	CP104956.1
10	Klebsiella variicola strain NRZ-30046 plasmid pKV30046-KPC2	Klebsiella variicola	99.89	89.0	264100.0	55710	0.0	78023	CP104940.1

## Sheet: sample07 IncN
Top 10 Blast hits of sample 07 (ST91 C. freundii) IncN plasmid (78 kb) against the NCBI core_nt database rank determined by Per.Identity x Query coverage with ties resolved with total score
Rank	Description	Host species	Per. ident (%)	Query Cover (%)	Total Score	Max Score	E value	Acc. Len	Accession
1	Klebsiella variicola strain Survcare097 plasmid pKV_Surv097-KPC2	Klebsiella variicola	100.0	100.0	301200.0	90259.0	0.0	216551	CP104941.1
2	Klebsiella pneumoniae strain NRZ-37361 plasmid pKP37361-KPC2, complete sequence	Klebsiella pneumoniae	100.0	100.0	264300.0	104400.0	0.0	78021	CP104944.1
3	Enterobacter hormaechei strain Survcare151 plasmid pEClo_Surv151-KPC2, complete sequence	Enterobacter hormaechei	100.0	100.0	264300.0	102800.0	0.0	78022	CP104949.1
4	Citrobacter koseri strain Survcare347 plasmid pCK_Surv347-KPC2, complete sequence	Citrobacter koseri	100.0	100.0	264300.0	56765.0	0.0	79348	CP104957.1
5	Enterobacter hormaechei subsp. xiangfangensis strain va18651 plasmid p2_va18651, complete sequence	Enterobacter hormaechei	100.0	100.0	264200.0	45943.0	0.0	79326	CP097344.1
6	Enterobacter hormaechei subsp. xiangfangensis strain va18111651 plasmid pEXva18-1651-KPC2, complete sequence	Enterobacter hormaechei	100.0	100.0	264200.0	45943.0	0.0	79326	CP104948.1
7	Enterobacter asburiae strain FDAARGOS 1432 plasmid unnamed3, complete sequence	Enterobacter asburiae	99.97	100.0	264300.0	124200.0	0.0	78021	CP077413.1
8	Escherichia coli isolate E. coli NRZ14408 genome assembly, plasmid: p14408_2	Escherichia coli	99.96	100.0	267100.0	56698.0	0.0	88196	LT599827.1
9	Klebsiella variicola strain NRZ-30046 plasmid pKV30046-KPC2	Klebsiella variicola	99.95	100.0	264100.0	127200.0	0.0	78023	CP104940.1
10	Citrobacter freundii strain ur18060060 plasmid pCFur18-0060-KPC2, complete sequence	Citrobacter freundii	99.94	100.0	259700.0	73215.0	0.0	88627	CP104958.1

## Sheet: Sample 08 IncN
Top 10 Blast hits of sample 08 (C. youngae) IncN plasmid (79 kb) against the NCBI core_nt database rank determined by Per.Identity x Query coverage with ties resolved with total score
Rank	Description	Host species	Per. ident (%)	Query Coverage (%)	Total Score	Max Score	E value	Acc. Len	Accession
1	Citrobacter koseri strain Survcare347 plasmid pCK_Surv347-KPC2, complete sequence	Citrobacter koseri	99.99	100.0	266700	101600	0.0	79348	CP104957.1
2	Escherichia coli isolate E. coli NRZ14408 genome assembly, plasmid: p14408_2	Escherichia coli	99.96	100.0	269400	84461.0	0.0	88196	LT599827.1
3	Escherichia coli strain NRZ-32009 plasmid pEC32009-KPC2	Escherichia coli	99.84	100.0	296600	119400.0	0.0	195038	CP104951.1
4	Citrobacter freundii strain ur18060060 plasmid pCFur18-0060-KPC2, complete sequence	Citrobacter freundii	99.82	100.0	263600	115800	0.0	88627	CP104958.1
5	Enterobacter hormaechei subsp. xiangfangensis strain va18651 plasmid p2_va18651, complete sequence	Enterobacter hormaechei	99.65	100.0	266100	47788.0	0.0	79326	CP097344.1
6	Enterobacter hormaechei subsp. xiangfangensis strain va18111651 plasmid pEXva18-1651-KPC2, complete sequence	Enterobacter hormaechei	99.65	100.0	266100	47788.0	0.0	79326	CP104948.1
7	Klebsiella variicola strain Survcare097 plasmid pKV_Surv097-KPC2	Klebsiella variicola	100	99.0	303000	51903.0	0.0	216551	CP104941.1
8	Klebsiella pneumoniae strain NRZ-37361 plasmid pKP37361-KPC2, complete sequence	Klebsiella pneumoniae	100	98.0	264200	51903.0	0.0	78021	CP104944.1
9	Citrobacter portucalensis strain sc18412783 plasmid pCPsc18-2783-KPC2	Citrobacter portucalensis	100	98.0	263400	51903.0	0.0	77972	CP104956.1
10	Enterobacter hormaechei strain Survcare151 plasmid pEClo_Surv151-KPC2, complete sequence	Enterobacter hormaechei	99.99	98.0	264200	51897.0	0.0	78011	CP104949.1

## Sheet:  Sample 09 IncN
Top 10 Blast hits of sample 09 (ST91 C. freundii) IncN plasmid (77 kb) against the NCBI core_nt database rank determined by Per.Identity x Query coverage with ties resolved with total score
Rank	Description	Host species	Per. ident (%)	Query Cover (%)	Total Score	Max Score	E value	Acc. Len	Accession
1	Klebsiella variicola strain Survcare097 plasmid pKV_Surv097-KPC2	Klebsiella variicola	100.0	100.0	298800.0	92850.0	0.0	216551	CP104941.1
2	Klebsiella pneumoniae strain NRZ-37361 plasmid pKP37361-KPC2, complete sequence	Klebsiella pneumoniae	100.0	100.0	261900.0	92850.0	0.0	78021	CP104944.1
3	Enterobacter asburiae strain FDAARGOS 1432 plasmid unnamed3, complete sequence	Enterobacter asburiae	100.0	100.0	261900.0	92850.0	0.0	78021	CP077413.1
4	Enterobacter hormaechei strain Survcare151 plasmid pEClo_Surv151-KPC2, complete sequence	Enterobacter hormaechei	100.0	100.0	261900.0	92845.0	0.0	78022	CP104949.1
5	Citrobacter koseri strain Survcare347 plasmid pCK_Surv347-KPC2, complete sequence	Citrobacter koseri	100.0	100.0	261900.0	62054.0	0.0	79348	CP104957.1
6	Klebsiella variicola strain NRZ-30046 plasmid pKV30046-KPC2	Klebsiella variicola	100.0	100.0	261700.0	92850.0	0.0	78023	CP104940.1
7	Enterobacter hormaechei subsp. xiangfangensis strain va18651 plasmid p2_va18651, complete sequence	Enterobacter hormaechei	100.0	100.0	261700.0	51232.0	0.0	79326	CP097344.1
8	Enterobacter hormaechei subsp. xiangfangensis strain va18111651 plasmid pEXva18-1651-KPC2, complete sequence	Enterobacter hormaechei	100.0	100.0	261700.0	51232.0	0.0	79326	CP104948.1
9	Citrobacter freundii strain NRZ-37969 plasmid pCF37969-KPC2	Citrobacter freundii	99.98	100.0	260100.0	92784.0	0.0	89053	CP104960.1
10	Escherichia coli strain NRZ-32009 plasmid pEC32009-KPC2	Escherichia coli	99.97	100.0	292100.0	61996.0	0.0	195038	CP104951.1

## Sheet: Sample 10 IncN
Top 10 Blast hits of sample 10 (ST91 C. freundii) IncN plasmid (77 kb) against the NCBI core_nt database rank determined by Per.Identity x Query coverage with ties resolved with total score
Rank	Description	Host species	Per. ident (%)	Query Cover (%)	Total Score	Max Score	E value	Acc. Len	Accession
1	Klebsiella variicola strain Survcare097 plasmid pKV_Surv097-KPC2	Klebsiella variicola	100.0	100.0	298800.0	92850.0	0.0	216551	CP104941.1
2	Klebsiella pneumoniae strain NRZ-37361 plasmid pKP37361-KPC2, complete sequence	Klebsiella pneumoniae	100.0	100.0	261900.0	92850.0	0.0	78021	CP104944.1
3	Enterobacter asburiae strain FDAARGOS 1432 plasmid unnamed3, complete sequence	Enterobacter asburiae	100.0	100.0	261900.0	92850.0	0.0	78021	CP077413.1
4	Enterobacter hormaechei strain Survcare151 plasmid pEClo_Surv151-KPC2, complete sequence	Enterobacter hormaechei	100.0	100.0	261900.0	92845.0	0.0	78022	CP104949.1
5	Citrobacter koseri strain Survcare347 plasmid pCK_Surv347-KPC2, complete sequence	Citrobacter koseri	100.0	100.0	261900.0	62054.0	0.0	79348	CP104957.1
6	Klebsiella variicola strain NRZ-30046 plasmid pKV30046-KPC2	Klebsiella variicola	100.0	100.0	261700.0	92850.0	0.0	78023	CP104940.1
7	Enterobacter hormaechei subsp. xiangfangensis strain va18651 plasmid p2_va18651, complete sequence	Enterobacter hormaechei	100.0	100.0	261700.0	51232.0	0.0	79326	CP097344.1
8	Enterobacter hormaechei subsp. xiangfangensis strain va18111651 plasmid pEXva18-1651-KPC2, complete sequence	Enterobacter hormaechei	100.0	100.0	261700.0	51232.0	0.0	79326	CP104948.1
9	Citrobacter freundii strain NRZ-37969 plasmid pCF37969-KPC2	Citrobacter freundii	99.98	100.0	260100.0	92784.0	0.0	89053	CP104960.1
10	Escherichia coli strain NRZ-32009 plasmid pEC32009-KPC2	Escherichia coli	99.97	100.0	292100.0	61996.0	0.0	195038	CP104951.1

[truncated: 3 more sheets: Drain A IncN, drain B IncN, Drain C IncN]
